# Supplementary material for: Correlative Study on Impaired Prostaglandin E2 Regulation in Epicardial Adipose Tissue and Its Role in Maladaptive Cardiac Remodeling via EPAC2 and ST2 Signaling in Overweight Cardiovascular Disease Subjects
Source: Int J Mol Sci. 2020 Jan 14;21(2):520. doi: 10.3390/ijms21020520 (PMC7014202; doi:10.3390/ijms21020520)
Supplement: Supplementary file 1 [file ijms-21-00520-s001.zip]

Archive with 4 entries (3 files):
- ijms-689757 suppl for proof/
- ijms-689757 suppl for proof/Supplementary Figure S1.tif
- ijms-689757 suppl for proof/Supplementary Figure S2.tif
- ijms-689757 suppl for proof/Supplementary Figure S3.tif
